# Supplementary material for: Structural basis for the unique molecular properties of broad-range phospholipase C from Listeria monocytogenes
Source: Nat Commun. 2023 Oct 14;14:6474. doi: 10.1038/s41467-023-42134-4 (PMC10576769; doi:10.1038/s41467-023-42134-4)
Supplement: Supplementary file 4 — Source Data [file 41467_2023_42134_MOESM4_ESM.xlsx]

## Sheet: Figure 1c
Figure 1c. Activity of LmPC-PLC peaks. A405 was measured in time and slopes were calculated and ploted on the figure. N=3
raw	peak										slopes	A405/min
time (minutes)	3	3	3	2	2	2	1	1	1		peak
0	0.102	0.103	0.103	0.103	0.102	0.102	0.102	0.105	0.102		3	2951	2987	3063
5	0.105	0.104	0.104	0.101	0.102	0.103	0.102	0.103	0.102		2	0,5276	0,5786	0,4965
10	0.107	0.107	0.107	0.101	0.103	0.104	0.103	0.105	0.102		1	0,6555	0,5135	0,4608
15	0.11	0.11	0.109	0.102	0.103	0.104	0.104	0.106	0.102
20	0.111	0.114	0.111	0.102	0.103	0.104	0.104	0.104	0.103
25	0.113	0.113	0.113	0.102	0.104	0.104	0.105	0.104	0.104
30	0.115	0.114	0.114	0.102	0.104	0.104	0.106	0.107	0.104
35	0.116	0.116	0.115	0.102	0.104	0.104	0.107	0.108	0.104
40	0.117	0.117	0.117	0.103	0.104	0.104	0.107	0.108	0.105
45	0.119	0.119	0.118	0.103	0.105	0.104	0.107	0.109	0.105
50	0.119	0.12	0.119	0.103	0.105	0.105	0.107	0.108	0.105
55	0.12	0.122	0.12	0.103	0.105	0.105	0.108	0.108	0.106
60	0.122	0.125	0.121	0.104	0.106	0.106	0.108	0.107	0.106
65	0.123	0.123	0.123	0.104	0.105	0.105	0.109	0.11	0.106
70	0.124	0.124	0.124	0.104	0.106	0.105	0.11	0.108	0.106
75	0.125	0.128	0.126	0.104	0.106	0.106	0.11	0.109	0.106
80	0.128	0.127	0.127	0.105	0.106	0.107	0.11	0.11	0.107
85	0.129	0.131	0.129	0.105	0.107	0.107	0.11	0.109	0.107
90	0.13	0.133	0.13	0.105	0.107	0.106	0.11	0.109	0.107
95	0.131	0.132	0.131	0.105	0.107	0.107	0.11	0.112	0.107
100	0.132	0.131	0.133	0.105	0.107	0.107	0.11	0.111	0.107
105	0.134	0.135	0.134	0.106	0.108	0.107	0.111	0.109	0.107
110	0.135	0.137	0.136	0.106	0.108	0.107	0.112	0.111	0.108
115	0.137	0.139	0.137	0.106	0.108	0.108	0.112	0.109	0.108
120	0.138	0.139	0.139	0.107	0.108	0.108	0.112	0.112	0.108
125	0.14	0.14	0.14	0.107	0.109	0.108	0.112	0.114	0.109
130	0.141	0.143	0.142	0.108	0.109	0.108	0.112	0.111	0.109
135	0.142	0.143	0.144	0.108	0.11	0.109	0.113	0.111	0.109
140	0.144	0.145	0.145	0.108	0.11	0.109	0.113	0.113	0.109
145	0.146	0.146	0.146	0.108	0.11	0.109	0.113	0.114	0.109
150	0.147	0.149	0.148	0.108	0.11	0.11	0.114	0.114	0.109
155	0.149	0.152	0.15	0.108	0.11	0.11	0.114	0.114	0.11
160	0.151	0.151	0.151	0.109	0.111	0.111	0.115	0.113	0.11
165	0.152	0.152	0.153	0.109	0.111	0.11	0.115	0.115	0.11
170	0.153	0.157	0.155	0.109	0.112	0.111	0.114	0.116	0.111
175	0.155	0.159	0.156	0.11	0.112	0.111	0.116	0.114	0.111
180	0.157	0.156	0.158	0.11	0.113	0.111	0.116	0.114	0.111
185	0.158	0.158	0.16	0.111	0.113	0.111	0.116	0.116	0.111
190	0.16	0.161	0.161	0.11	0.113	0.112	0.116	0.113	0.111
195	0.162	0.164	0.163	0.111	0.113	0.112	0.116	0.113	0.111
200	0.163	0.164	0.165	0.112	0.114	0.112	0.118	0.115	0.112
205	0.165	0.166	0.166	0.111	0.114	0.113	0.116	0.117	0.112
210	0.166	0.167	0.168	0.112	0.114	0.113	0.117	0.115	0.113
215	0.168	0.17	0.17	0.113	0.114	0.113	0.117	0.114	0.112
220	0.17	0.171	0.172	0.112	0.114	0.113	0.117	0.114	0.112
225	0.172	0.173	0.173	0.113	0.115	0.114	0.117	0.118	0.112
230	0.173	0.175	0.175	0.113	0.115	0.114	0.118	0.116	0.113
235	0.175	0.176	0.177	0.113	0.116	0.115	0.12	0.118	0.114
240	0.176	0.176	0.179	0.114	0.117	0.115	0.12	0.116	0.113

## Sheet: Figure 1f
Figure 1f: activity of cys mutants (Abs630) on 100% POPC, N=3
A630
WT	0.611	0.651	0.643
C143S	0.72	0.742	0.599
C168S	0.601	0.591	0.51
C143S +C168K	0.75	0.823	0.795
C143S +C168S	0.519	0.503	0.456

## Sheet: Figure 1g
Figure 1g: Activity of Cys mutants on 4-NPPC. Abs405 was measured and slopes tetermine by linear regression. Relative activity is compared to WT, N=3
slope 405/min
WT			C143S C168S			C143S			C168S
0.0009411	0.001004	0.001033	0.001296	0.001327	0.001321	0.0009245	0.0008748	0.000905	0.0009024	0.0009156	0.0008814
relative activity
WT	C143S +C168S	C143S	C168S
0.95	1.31	0.93	0.91
0.99	1.3	0.86	0.9
1	1.28	0.88	0.85

## Sheet: Figure 2a
Figure 2a: Activity of LmPC-PLC was measured on 100% POPC at A630 (endpoint), Relative values were calculated compared to the addition of Zn2+ , N=3
A630
no ions	0.0435	0.066	0.0965
Zn2+	0.1905	0.173	0.156
Cd2+	0.0335	0.036	0.0345
Cu2+	0.0535	0.0545	0.0345
Ni2+	0.045	0.0275	0.03
Co2+	0.0365	0.0275	0.027
Fe2+	0.034	0.036	0.0215
Mn2+	0.049	0.048	0.0265
Ca2+	0.0415	0.035	0.0235
Mg2+	0.043	0.0275	0.0075
relative
no ions	0.251203	0.381136	0.557267
Zn2+	1.1001	0.999038	0.900866
Cd2+	0.193455	0.207892	0.19923
Cu2+	0.308951	0.314726	0.19923
Ni2+	0.259865	0.158807	0.173243
Co2+	0.21078	0.158807	0.155919
Fe2+	0.196343	0.207892	0.124158
Mn2+	0.282964	0.27719	0.153032
Ca2+	0.239654	0.202117	0.135707
Mg2+	0.248316	0.158807	0.0433109

## Sheet: Figure 3b
Figure 3b: Activityof LmPC-PLC WT and D55N mutant on 4-NPPC, slope was determined from linear regression of absorbance at 405 nm, relative values were compared to WT N=3
	slope A405/min			relative
WT	0.0006214	0.0006005	0.0005928	1.02728	0.992726	0.979997
D55N	6.653e-06	8.082e-06	6e-06	0.010999	0.013361	0.009919

## Sheet: Figure 3d
Figure 3d: Slopes were determined by linear regression (A405/min), N=3
	Lm
slope A405/min	0.0007273	0.0006831	0.0006455
	Bc
	0.00496	0.00453	0.004461
	Cp
	0.01818	0.01758	0.01734

## Sheet: Figure 4b
																	Figure 4b: Relative activity of W1 mutants on 100% POPC, N=3
																		WT
																		1.1873	0.942997	0.869707
																		W1A
																		0.17101	0.19544	0.14658
																		W1E
																		0.117264	0.141694	0.14658
																		W1F
																		1.02117	1.17264	1.07003
																		W1K
																		0.07329	0.087948	0.068404
																		ΔWS
																		0.151466	0.12215	0.117264

## Sheet: Figure 4c
Figure 4c: Activity of W1 mutants on 4-NPPC. Slopes werecalculated from A405, values are normalised on WT. N=3
rel activity	N=3
WT	1.08317	0.982566	0.934261
W1A	0.232246	0.209693	0.195298
W1E	0.228087	0.210493	0.189219
W1F	0.621081	0.59517	0.550864
W1K	0.207294	0.199296	0.184261
ΔWS	0.316539	0.289987	0.273992

## Sheet: Figure 4d
Figure 4d: Activity as a function of inhibitor concentration. Relative to uninhibited LmPC-PLC (0uM inhibitor) N=3
uM	NE-6			NS-26
1000	0.336497	0.318089	0.337479
500	0.340669	0.341406	0.357359	0.228696	0.269054	0.204617
250	0.404729	0.395648	0.401784	0.318801	0.304321	0,43441028*
125	0.48376	0.466334	0.479342	0.323005	0.387466	0,48789412*
62.5	0.600098	0.619488	0.579727	0.335024	0.319807	0.456516
31.25	0.700483	0.741471	0.706619	0.339442	0.407183	0.512722
15.625	0.833756	0.819766	0.828111	0.471243	0.552974	0.593962
7.8125	0.866645	0,55763724*	0.960648	0.55101	0.618261	0.591999
3.90625	1.02225	1.01906	1.09638	0.632742	0.734108	0.80234
1.95312				0.776569	0.764788	1,19823284*
1.172				0.817778	1,21341652*	0.844462
0.586				0.812959	0.952499	0.864661
0.293				0.797208	0.968621	0.799617
0	1.02569	1.0414	0.932913	1.0635	1.12002	0.81648
	* blue values vere excluded from curve fit

## Sheet: Figure 4e
Figure 4e: relative activity of PC-PLC homologs on 4-NPPC. Compared to uninhibited activity of each homologue. Slopes were calculated from A405. N=3
relative activity
	No inhibitor			100uM NE-6			100uM NS-26
Lm	0.947767	1.02055	1.03168	0.472103	0.459638	0.507494	0.317851	0.315403	0.277786
Bc	1.0377	0.973695	0.988608	0.93082	0.877382	0.889809	0.864333	0.861848	0.807167
Cp	1.00015	1.02153	0.978322	0.896328	0.957381	0.884973	1.02935	0.973455	0.965344

[truncated: 26 more sheets: Figure 4f, Figure 4g, Figure 4h, Figure 5a, Figure 5b, Figure 5c, Figure 5d, Figure 5e, Figure 5f, Figure 5g, Figure 5h, Figure 5i, Supplementary Fig. 3b, Supplementary Fig. 4b, Supplementary Fig. 6c FE, Supplementary Fig. 6c ZN, Supplementary Fig. 6c S, Supplementary Fig. 9b, Supplementary Fig. 9c, Supplementary Fig. 10 …]
